# Supplementary material for: Exploring the effects and interactions of meteorological factors on the incidence of scrub typhus in Ganzhou City, 2008–2021
Source: BMC Public Health. 2024 Jan 2;24:36. doi: 10.1186/s12889-023-17423-8 (PMC10763082; doi:10.1186/s12889-023-17423-8)
Supplement: Supplementary file 2 — Additional file 2. Supplementary information. [file 12889_2023_17423_MOESM2_ESM.xlsx]

## Sheet: Sheet1
time	TEM	PRE	SSD	WIND	RHU	PRS	CASE	holiday
1	7.38	0	8.23	1.12	58	988.08	0	not over five day
2	15.69	0	4.21	1.2	77	981.59	0	not over five day
3	6.2	0.08	2.06	2.04	75.29	988.99	0	not over five day
4	3.99	3.73	1.11	2.46	79.57	988.47	0	over five day
5	1.89	13.07	0.93	1.94	85.71	986.2	0	over five day
6	4.09	1	1.5	2.3	71.86	986.84	0	over five day
7	6.23	0.1	4.56	1.6	59.43	989.33	0	over five day
8	13.46	0.24	3.87	1.39	74.14	987.3	0	over five day
9	9.97	2.04	4.53	1.56	67.29	986.09	0	not over five day
10	13.1	1.12	6.71	0.94	65.86	986.07	0	not over five day
11	17.79	2.31	3.43	0.79	80.29	980.91	0	not over five day
12	17.79	4.18	2.73	1.09	80.29	978.46	0	not over five day
13	17.09	4.08	4.27	0.86	73.29	978.54	0	not over five day
14	16.31	13.11	2.09	0.76	89.86	980.8	0	not over five day
15	22.2	2.51	2.46	1.54	81.71	975.03	0	not over five day
16	21.94	12.5	2.83	1.41	80.43	976.96	0	not over five day
17	19.53	3.52	5.43	1.23	71.43	980.04	0	not over five day
18	21.4	3.51	0.94	0.73	84.57	975.49	0	not over five day
19	21.34	4.25	3.2	1.4	81.29	974.6	0	not over five day
20	21.86	0.4	7.91	1.16	62.86	975.81	0	not over five day
21	22.53	2.08	1.53	0.93	83.43	974.19	0	not over five day
22	24.11	11.97	1.21	1.09	85.14	971.69	0	not over five day
23	23.57	5.03	2.54	0.9	84.14	974.26	1	not over five day
24	24.26	13.01	1.36	1.14	88.14	972.44	1	not over five day
25	25.3	8.47	5.01	0.77	85.43	972.04	2	not over five day
26	25.51	17.04	3.93	1.46	83.86	969.29	2	not over five day
27	26.5	2.34	8.86	1.27	78.86	974.76	0	over five day
28	25.44	17.8	3.14	1.19	84.43	971.49	2	over five day
29	26.19	23.57	6.19	1.13	81.29	970.77	0	over five day
30	27.6	0.05	9.2	1.09	76	971.7	1	over five day
31	26.23	41.85	4.69	0.93	83.14	969.8	3	over five day
32	26.23	7.64	5.76	1.16	81.43	969.7	1	over five day
33	27.41	0	8.3	1.26	77.29	972.13	2	over five day
34	27.3	0.42	6.26	0.96	75.57	973.03	1	over five day
35	26.66	0.09	4.21	1.09	78.29	974.87	0	over five day
36	25.17	2.15	2.84	0.86	80.86	976.36	0	not over five day
37	26.74	1.44	5.9	1.49	72.86	974.44	0	not over five day
38	26.67	1.8	6.07	1.01	77	974.01	1	not over five day
39	25.97	6.47	6.1	1.46	77.57	973.81	1	not over five day
40	22.66	2.18	4.6	1.29	75.86	978.14	0	over five day
41	22.2	4.68	4.69	1.3	77.57	981	1	not over five day
42	23.27	0	4.3	1.06	74.14	981.34	2	not over five day
43	22.54	0	5.91	1.23	75.86	981.71	0	not over five day
44	21.51	0	4.13	1.11	78.71	982.14	0	not over five day
45	19.61	7.51	2.11	1.53	83.14	982.19	1	not over five day
46	14.67	0	8.99	1.21	70.14	983.79	0	not over five day
47	14	0	5.71	1.76	65.29	987	1	not over five day
48	11.53	0	8.56	1.74	56.71	989.23	0	not over five day
49	10.44	0.01	7.07	1.37	54.71	987.71	0	not over five day
50	11.1	0	6.73	1.19	63.14	984.66	0	not over five day
51	10.29	0	8.4	1	70.43	985.63	1	not over five day
52	9.21	0.73	3.89	1.29	70.57	987.47	0	not over five day
53	8.2	0.94	4.61	1.6	66	989.04	0	not over five day
54	6.61	0	6.69	1.96	63.43	990.13	0	not over five day
55	6.33	0	8.67	1.19	52.57	991.67	0	over five day
56	9.3	0.43	2.73	1.47	61	985.26	0	over five day
57	8.31	3.51	1.57	0.7	82.43	984.51	0	over five day
58	15.27	0	6.41	0.76	78	983.54	0	over five day
59	18.76	0	6.51	1.41	71.71	977.19	1	over five day
60	16.61	0.83	3.86	1.69	75.57	980.9	0	over five day
61	17.03	0	3	1.4	77.29	980.3	0	not over five day
62	8.26	9.78	0	1.47	90.57	982.37	0	not over five day
63	13.57	2.41	4.63	1.33	76.71	983.29	0	not over five day
64	20.23	0.04	6.16	1.1	76.14	977.13	0	not over five day
65	16.23	4	0.97	1.44	83	980.29	0	not over five day
66	15.17	9.78	0.14	1.21	82.29	984.04	0	not over five day
67	16.86	1.28	2.6	0.99	80	980.87	0	not over five day
68	21.59	6.75	3.03	1.16	80.57	973.04	0	not over five day
69	20.66	12.25	2.53	1.34	78.14	975.9	0	not over five day
70	20.04	7.28	4.93	0.87	73.86	981.09	0	not over five day
71	21.34	0	8.89	1.09	66.57	977.24	0	not over five day
72	24.8	3.77	6.3	1.04	75.71	976.46	0	not over five day
73	23.04	13.42	1.46	0.56	89.71	975.96	0	not over five day
74	21.99	10.08	1.21	0.7	84.86	975.84	0	not over five day
75	23.99	5.35	6.03	0.77	77.14	969.03	1	not over five day
76	24.93	10.65	1.03	1.03	84.43	971.89	0	not over five day
77	26.99	5.34	6.81	0.77	80.71	970.7	5	not over five day
78	25.21	10.35	1.2	0.87	88	971.23	0	not over five day
79	25.71	9.81	3.59	0.93	85.57	972.79	0	over five day
80	27.89	1.07	8.86	0.96	76	972.6	2	over five day
81	27.69	9.94	7.39	1.11	77	970.29	5	over five day
82	27.63	0.74	6.19	1.2	77.86	971.81	2	over five day
83	28.69	0	8.7	1	72.71	969.47	3	over five day
84	28.54	0.83	3.99	1.5	73.71	963.54	4	over five day
85	27.09	3.7	4.59	1.03	80.71	972.46	1	over five day
86	27.73	1.92	8.47	0.9	76.71	975.06	2	over five day
87	27.63	1.68	8.09	0.83	78	974.63	2	over five day
88	26.86	1.3	8.34	1.23	74.86	973.83	1	over five day
89	27.3	0.41	5.6	1	76.86	974.16	1	not over five day
90	26.73	8.02	5.67	1.01	82.43	975.29	1	not over five day
91	25.96	0.18	6.46	1.43	74.43	976.36	0	not over five day
92	24.4	0.52	4.07	1.61	70.71	976.63	0	over five day
93	22.81	0	8.06	1.5	59.57	976.84	2	over five day
94	22.47	0	4.8	1.26	68.71	980.29	1	not over five day
95	21.31	0	7.21	1.36	65.71	979.2	1	not over five day
96	20.34	0	8.64	0.81	71.71	982	0	not over five day
97	17.14	0	8.6	1.07	63.29	985.8	1	not over five day
98	14.37	12.44	0.5	1.27	87	979.31	0	not over five day
99	5.84	2.85	2.21	2.8	73.71	990.74	0	not over five day
100	14.23	0	8.54	0.89	75.29	983.74	0	not over five day
101	10.5	0	6.5	1.33	72.14	987.01	0	not over five day
102	14.2	9.87	1.59	0.83	91.14	982.97	0	not over five day
103	8.7	1.32	3.34	1.73	71.57	989.83	0	not over five day
104	10.24	1.85	4.36	1.33	76.71	984.8	0	not over five day
105	9.34	5.64	1.39	0.67	86.57	983.19	0	not over five day
106	8.71	1.64	0.6	1.23	85.57	984.63	0	not over five day
107	7.83	1.55	5.79	1.59	71.86	990.47	0	not over five day
108	11.23	9.04	2.53	1.13	88.43	987.43	0	not over five day
109	14.81	2.48	2.79	1.3	85.57	984.49	0	not over five day
110	12.46	1.85	0	0.81	90.71	982.23	0	over five day
111	13.04	6.63	1.54	2.03	83.71	982.37	0	over five day
112	5.4	3.24	2.29	1.73	82	987.34	0	over five day
113	19.61	4.5	4.3	1.49	82.43	976.76	0	over five day
114	18.07	8.57	0.63	1.63	83.71	978.16	0	not over five day
115	10.16	3.15	3.04	1.36	77	986.73	0	not over five day
116	16.71	1.5	2.91	1.11	84.14	982.71	0	not over five day
117	15.46	2.04	5.24	1.64	72.57	982.31	0	not over five day
118	16.54	3.7	2.31	1.17	79.29	981.96	0	not over five day
119	16.67	11.45	0.77	1.11	91.29	978.56	0	not over five day
120	14.71	4.88	1.07	1.53	87.14	982.59	0	not over five day
121	19.29	2.7	2.14	1.37	79.86	979.31	0	not over five day
122	19.94	1.58	6.8	0.74	76.43	980.89	0	not over five day
123	22.37	37.23	2.14	1.2	84.29	973.47	0	not over five day
124	20.97	5.08	0.2	0.64	89.14	976.14	0	not over five day
125	24.33	9.65	4.26	1.37	82.71	973.5	0	not over five day
126	23.41	2.63	5.54	0.73	78.43	973.61	0	not over five day
127	22.59	3.85	3.97	1.01	78.71	975.24	0	not over five day
128	23.07	15.71	1.97	1.16	82.86	974.59	3	not over five day
129	25.4	14.37	0.61	1.54	86.29	972.26	3	not over five day
130	24.61	25.57	0.69	1.09	89.29	971.5	0	not over five day
131	27.5	1	8.3	1.34	78.43	973.44	3	over five day
132	28.21	0	6.76	1.34	74.29	972.7	1	over five day
133	27.54	5.07	6.41	1.17	74.29	975.39	1	over five day
134	26.1	7.14	4.96	0.86	82	974.89	0	over five day
135	26.41	4.81	4	1.1	81.86	973.46	3	over five day
136	27.41	5.17	8.17	0.8	77.29	972.51	2	over five day
137	28.4	0.45	8.41	1.33	73.71	973.6	3	over five day
138	27.19	1.6	8.79	1.23	72.86	977.07	2	over five day
139	26.56	4.61	7.3	1.36	75.43	975.19	1	over five day
140	25.96	8.48	3.29	1.54	79.57	971.29	1	not over five day
141	26.81	5.85	7	0.99	79.29	973.19	3	not over five day
142	26.17	4.3	7.2	1.1	78.43	975.63	1	not over five day
143	24.54	4.13	2.63	1.36	80	976.11	2	not over five day
144	24.47	0.07	5.16	1.41	74.86	980.39	2	over five day
145	21.1	0.05	3.71	1.23	71.43	979.21	4	over five day
146	22.73	1.27	3.1	1.19	80.43	979.93	1	not over five day
147	20.47	1.63	2.53	2.09	70.86	975.83	0	not over five day
148	14.59	0	6.21	2.33	62.14	986.26	1	not over five day
149	15.07	0.11	6.5	1.34	73.43	984.86	0	not over five day
150	15.66	0	9.5	1.11	63.57	984.51	0	not over five day
151	15.26	0	2.59	1.47	76.14	983.37	0	not over five day
152	14.87	0.03	3.37	0.94	72.29	982.74	0	not over five day
153	14.64	0.02	4.56	1.1	75	982.81	0	not over five day
154	11.1	0.43	4.69	1.03	71.43	981.5	0	not over five day
155	8.33	5.61	3	1.43	77.14	983.61	0	not over five day
156	9.71	1.45	5.97	1.17	71.71	982.6	0	not over five day
157	7.69	0	6.76	1.17	51.57	985.07	1	not over five day
158	4.09	2.37	1.04	2.04	73.29	988.77	0	not over five day
159	5.53	0.27	1.8	2.07	59.43	986.83	0	not over five day
160	4	0.31	1.74	1.69	70	988	0	over five day
161	4.87	0.35	1.67	1.99	74.14	992.04	0	over five day
162	8.87	0	6.33	1.19	66.86	985.54	0	over five day
163	11.16	3.54	3.76	1.74	71.29	980.14	0	over five day
164	6.06	4.54	2.4	1.49	80.71	985.09	0	over five day
165	15.84	0.87	4.11	0.76	77.57	981.93	0	not over five day
166	12.99	0.6	2.03	1.81	71.57	983.03	0	not over five day
167	11.47	2.22	1.6	0.87	84.57	985.19	0	not over five day
168	13.67	8.28	2.24	1.5	71	983.64	0	not over five day
169	11.96	0.77	2.07	2.17	69.86	986.8	0	not over five day
170	15.9	0	7.73	1.07	58.86	983.53	0	not over five day
171	18.19	0.03	5.07	1.03	69.14	983.26	0	not over five day
172	22.1	0.6	5.4	1.24	69.57	977.9	0	not over five day
173	19.59	0.1	8.49	1.44	60	979.37	0	not over five day
174	22.71	5.45	5.01	1.14	68	975.5	0	not over five day
175	19.7	25.85	0	0.7	94	975.8	0	not over five day
176	23.01	23.37	2.66	0.8	85.57	975.23	1	not over five day
177	22.3	8.01	6.63	0.79	77.43	975.3	0	not over five day
178	20.54	0.83	3.86	1.57	70.14	975.84	0	not over five day
179	25.29	0.37	5.79	1.41	70.57	974.41	1	not over five day
180	27.16	0.3	5.24	1.2	73.86	971.91	1	not over five day
181	26.57	1.1	4.31	1.69	77.14	972.34	1	not over five day
182	26.83	4.21	6.51	1.13	76.14	968.7	2	not over five day
183	25.77	12.04	5.19	1.07	82.71	972.7	5	not over five day
184	27.86	1.91	8.53	1.29	74.14	970.73	9	over five day
185	26.04	13.2	3.13	0.63	85.71	968.27	10	over five day
186	26.57	8.08	5.51	1.07	81	969.63	7	over five day
187	27.9	0.07	9.39	1.11	71.14	972.27	8	over five day
188	27.37	3.24	7.93	1.1	78.43	969.47	1	over five day
189	26.71	0.45	6.4	1.24	78.29	973.2	0	over five day
190	27.44	0.13	8.91	1.17	69	976.31	7	over five day
191	26.37	11.15	7.23	1.4	74.57	972.73	9	over five day
192	25.39	7.65	2.93	1.24	81.29	969.4	3	not over five day
193	26.79	0.33	6.89	1.03	78.14	975.26	1	not over five day
194	26.43	7.78	8.27	0.94	74.29	974.09	1	not over five day
195	20.9	0	2.99	2.1	67.14	978.9	3	not over five day
196	24.86	6.21	3.84	1.54	74.86	976.21	8	over five day
197	19.86	0.41	2.69	1.94	77	981.69	4	over five day
198	21.76	8.38	3.27	0.91	81.86	979.57	7	not over five day
199	19.24	0	8.14	1.19	72	981.67	2	not over five day
200	18.21	0.82	1.53	1.44	79.57	983.69	4	not over five day
201	20.8	0.5	6.01	1.03	80.71	981.43	1	not over five day
202	16.93	14.51	1.96	1.43	84	980.76	0	not over five day
203	19.4	11.58	6.03	1.03	82.71	982.07	2	not over five day
204	14.83	0.03	6.84	0.81	78.86	986.56	1	not over five day
205	11.54	0.1	6.14	1.53	78.71	983.69	1	not over five day
206	10.57	0	3.3	2.03	69.57	988.24	2	not over five day
207	9.49	0	7.64	1.76	62.14	988.83	1	not over five day
208	8.67	0	6.44	1.93	62.57	988.31	2	not over five day
209	9.6	0.21	3.07	1.27	77.57	989.34	0	not over five day
210	5.79	3.7	0.13	1.61	85	990.14	0	not over five day
211	9.43	3.1	1.87	1.31	87.86	986.61	0	not over five day
212	8.51	3.74	1.1	1.51	89	981.77	0	over five day
213	4.57	2.84	0	1.54	89.86	985.84	0	over five day
214	8.81	0.7	1.97	1.21	83.29	986.53	0	over five day
215	7.3	4.55	0.56	1.6	84.86	985.11	0	over five day
216	11.94	0.11	2.51	1.79	75.86	984.67	0	not over five day
217	14.31	6.15	2.91	1.6	86	978.96	0	not over five day
218	9.24	13.44	0	0.71	94.43	980.43	0	not over five day
219	9.93	13.21	0	1.11	91.71	979.76	0	not over five day
220	16.21	1.33	2.59	0.5	88.86	981.91	0	not over five day
221	17.16	0.66	4.49	1.29	78.43	981.59	0	not over five day
222	17.21	0.63	6.66	1.3	68.57	984.46	0	not over five day
223	18.73	3.51	1.96	1.24	80.29	981.91	0	not over five day
224	22.59	11.03	3.31	0.79	87.71	976.7	0	not over five day
225	19.89	5.34	2.66	1.03	89	975.44	0	not over five day
226	21.53	9.14	0.59	1.37	90.43	974.27	0	not over five day
227	25.66	8.57	3.79	1.1	86.43	972.73	0	not over five day
228	24.99	12.72	3.27	0.87	89.86	973.57	0	not over five day
229	23.7	5.9	2.43	0.6	88.71	973.69	1	not over five day
230	24.53	0.61	5.47	0.57	81	973.86	1	not over five day
231	24.21	7.74	1.21	0.49	87.71	974.34	4	not over five day
232	27.03	2.2	4.16	0.69	86.57	969.39	5	not over five day
233	26.57	7.6	4.06	0.34	85.57	967.23	5	not over five day
234	25.79	9.55	2.94	0.4	90.29	967.83	7	not over five day
235	26.79	5.33	5.03	0.5	84.14	971.4	11	not over five day
236	27.11	2.81	7.87	0.59	82.86	972.36	8	over five day
237	28.41	2.47	9.36	1.16	78.29	971.53	6	over five day
238	27.76	1.37	5.04	0.43	83.71	971.19	9	over five day
239	26.4	5.31	4.01	0.56	86.29	970.76	11	over five day
240	27.01	17.58	5.64	0.64	80.43	965.44	11	over five day
241	27.23	4.41	6.54	0.51	84.29	968.03	4	over five day
242	27.7	1.92	7.63	0.64	82.14	972.1	6	over five day
243	26.09	7.9	4.37	0.74	85	972.2	9	over five day
244	27.3	1.48	8.33	0.34	79.14	972.69	6	over five day
245	25.67	8.95	5.03	0.37	88.14	978.36	14	not over five day
246	23.67	4.61	4.69	1.31	82	977.19	6	not over five day
247	23.03	3.34	4.03	0.73	83.14	976.99	10	not over five day
248	23.66	0.28	6.56	1.57	73.14	977.6	3	not over five day
249	21.51	0	7.6	1.21	72.14	979.83	10	over five day
250	21.21	0	8.27	1.09	70.71	979.43	10	not over five day
251	21.04	0.01	7.73	0.87	76.14	981.97	14	not over five day
252	22.76	0.01	6.49	0.7	77.86	981.49	8	not over five day
253	17.94	6.14	5.73	1.2	80.86	982.21	5	not over five day
254	17.8	2.05	2.93	0.97	81.71	981.59	2	not over five day
255	16.53	1.77	4.29	0.81	82.71	983.61	3	not over five day
256	17.11	4.73	1.69	0.91	87	981.16	4	not over five day
257	12.43	26	0.29	1.13	92.43	982.63	4	not over five day
258	12.1	1.28	5.36	1.29	78.57	983.96	2	not over five day
259	13.87	0.77	2.44	0.89	87.14	984.06	1	not over five day
260	10.04	1.71	0.34	1.6	85.86	987	1	not over five day
261	7.93	3.85	4.51	1.24	84.71	986.61	0	not over five day
262	5.13	0.07	1.47	1.4	73.86	987.87	3	not over five day
263	7.81	0	4.29	1.64	80	985.96	1	not over five day
264	10.51	0	5.67	1.31	73.29	988.21	0	not over five day
265	12.34	0.28	4.83	1.37	82.43	985.74	0	over five day
266	15.54	0	6.79	0.8	79	985.77	1	over five day
267	13.69	1.84	2.31	1.33	86.43	984.31	0	over five day
268	12.06	0.01	2.01	1.21	84.43	984.57	0	over five day
269	12.74	0	2.33	1.69	79.43	985.81	0	over five day
270	16.24	3.73	2.27	1.26	85.71	983.16	0	not over five day
271	15.07	0	9.81	0.87	71.86	983.86	0	not over five day
272	18.49	1.26	4.5	1.24	79.86	982.01	0	not over five day
273	20.87	4.34	3.64	1.13	85.14	976.74	1	not over five day
274	16.59	10.81	1.14	0.96	92.43	978.96	0	not over five day
275	17.79	8.9	1.94	1.01	88.71	976.51	0	not over five day
276	15.87	4.47	2.16	0.74	83.57	982.11	1	not over five day
277	21.39	5.63	3.44	1.5	83	975.67	1	not over five day
278	19.3	10.71	0.97	0.66	91.86	979.2	0	not over five day
279	19.66	13.82	0.64	0.57	90.43	977.74	0	not over five day
280	22.93	2.64	0.49	0.7	91.14	975.74	0	not over five day
281	24.74	16.14	2.4	0.67	90.43	972.19	2	not over five day
282	24.57	13.74	2.66	0.63	92.29	972.97	2	not over five day
283	27.56	0.44	7.47	1.17	82.71	973.99	4	not over five day
284	25.76	12.3	4.43	0.86	88.29	973.09	5	not over five day
285	23.63	6.17	0.61	0.73	91.71	972.56	15	not over five day
286	27.66	2.48	7.26	0.83	83.43	970.09	22	not over five day
287	27.59	8.03	6.94	1.47	82.57	972.24	23	not over five day
288	27.13	1.61	7.86	1.17	82.57	974.19	24	over five day
289	27.31	11.71	7.03	1.14	79.14	972.51	23	over five day
290	25.67	8.91	3.1	0.79	89.71	973.87	15	over five day
291	27	0.17	7.11	0.94	83.57	973.96	11	over five day
292	27.44	2.34	8.49	0.87	83.05	974.24	19	over five day
293	27.81	5.3	9.54	0.99	76.71	975.49	20	over five day
294	25.97	4.41	2.89	0.69	87.14	970.63	12	over five day
295	27	4.08	3.99	1.5	84.43	967.04	12	over five day
296	26.76	5.98	5.33	0.83	85.86	972.53	8	over five day
297	25.36	0.5	4.19	0.83	79.71	978.07	13	not over five day
298	26.77	6.5	7.77	1.01	81.86	976.14	9	not over five day
299	26.19	0.64	8.27	1.69	71.86	972.4	11	not over five day
300	22.8	3.65	2.01	1.69	82.71	976.49	13	not over five day
301	22.4	0	8.53	1.63	70	978.73	12	over five day
302	23.91	0.17	4.94	1.21	77.14	977.2	14	not over five day
303	20.56	0	4.2	2	68.57	983.79	21	not over five day
304	18.43	0	7.73	1.93	58	982.76	7	not over five day
305	19.54	0	5.87	1.14	71.29	983.17	8	not over five day
306	20.43	0.26	3.89	1.17	78.29	984.19	5	not over five day
307	15.41	1.03	2.49	1.46	79.71	984.2	2	not over five day
308	14.9	0.94	6.24	0.96	70	984.9	4	not over five day
309	10.5	0.1	7.66	1.77	60.86	987.13	2	not over five day
310	10.34	0	8.24	0.83	69.57	984.04	3	not over five day
311	12.04	5.2	1.96	1.43	68.86	984.19	1	not over five day
312	6.73	12.62	4.54	1.86	73.86	987.71	3	not over five day
313	5.9	0	7.5	1.63	57.71	989.19	2	not over five day
314	8.39	0	7.21	0.67	68.14	984.27	0	not over five day
315	10.71	1.38	2.6	0.91	76.57	986.89	1	not over five day
316	7.34	0.1	6.76	0.93	69.29	990.37	1	over five day
317	9.36	0	6.1	0.87	58.57	987.01	0	over five day
318	14.67	0	7.66	0.53	74.71	982.26	0	over five day
319	12.69	6.01	2.66	0.9	82.86	978.07	1	over five day
320	4.3	0.77	0.47	1.24	79.29	986.4	0	over five day
321	9.73	0.6	4.71	0.96	74	987.13	0	not over five day
322	16.39	2.97	1.74	0.86	80.29	982.53	0	not over five day
323	10.03	3.11	0	0.8	90.86	984.5	0	not over five day
324	12.27	9.36	0.73	0.67	88.14	985.36	1	not over five day
325	15.74	0.07	3.36	0.73	81.86	983.44	0	not over five day
326	20.39	5.37	4.69	0.76	79.29	978.23	0	not over five day
327	18.29	7.54	2.11	0.71	85.71	978.87	0	not over five day
328	22.13	1.28	3.83	0.9	80	979.01	0	not over five day
329	23.67	0	4.43	0.94	74.29	977.71	0	not over five day
330	21.07	4.94	0.06	0.76	89.29	978.13	0	not over five day
331	21.1	5.82	2.14	0.84	83.71	976.4	0	not over five day
332	21.34	4.25	3.2	1.4	81.29	974.6	2	not over five day
333	21.86	0.4	7.91	1.16	62.86	975.81	3	not over five day
334	22.53	2.08	1.53	0.93	83.43	974.19	11	not over five day
335	25.17	10.7	2.77	1.16	82.71	971.7	7	not over five day
336	25.61	9.77	1.99	0.69	89	969.33	8	not over five day
337	26.99	0	6.06	0.71	76.71	968.79	27	not over five day
338	26.91	4.12	2.76	0.69	87	969.16	20	not over five day
339	27.03	9.71	4.61	0.67	88.29	971.19	37	not over five day
340	28.43	7.05	8.37	0.84	80.57	971.73	36	over five day
341	28.69	2.98	7.97	0.73	79.57	970.09	29	over five day
342	28.23	1.18	7.59	0.69	78.57	974.31	26	over five day
343	27.11	10.47	7.4	0.74	83.71	970.43	19	over five day
344	28.26	1.46	8.27	0.71	79.86	969.17	23	over five day
345	28.01	1.61	7.5	0.64	81.57	969.21	13	over five day
346	26.76	4.31	3.59	0.63	88.57	971.23	14	over five day
347	26.34	6.7	5.91	0.71	84.14	974.99	8	over five day
348	27.8	0.27	9.27	0.74	77	977.31	13	over five day
349	27.39	0.25	8.19	0.67	77	974.84	9	not over five day
350	27.61	2.02	6.09	0.84	81.57	973.66	14	not over five day
351	26.39	0.25	4.57	1.16	76.57	974.5	11	not over five day
352	25.64	0	6.33	0.93	75.43	977	13	not over five day
353	25.19	0	5.7	0.96	72	977.76	23	over five day
354	22.89	0	9.57	1.14	58.43	979.51	18	not over five day
355	20.1	0	9.33	0.91	65.71	983.17	14	not over five day
356	22.03	0	5.07	0.73	73	981.99	10	not over five day
357	22.17	0	5.83	0.8	74.57	981.5	3	not over five day
358	16.74	4.04	2.26	0.87	76.14	984.33	5	not over five day
359	15.96	2.57	2.2	0.91	83.14	985.37	5	not over five day
360	16	0.01	5.73	0.86	76.57	984.77	1	not over five day
361	19.3	0.5	3.91	0.7	84.86	979.91	0	not over five day
362	11.34	6.24	2.46	1.09	69.57	986.71	4	not over five day
363	10.94	0.01	6.1	1.23	61.29	988.9	2	not over five day
364	8.16	0.22	6.66	1.07	57.29	990.44	2	not over five day
365	10.26	3.08	3.5	0.69	67.86	987.86	3	not over five day
366	9.26	0	8.11	0.87	63.29	986.73	0	not over five day
367	11.76	0.35	2.36	0.96	72.14	986.73	2	not over five day
368	8.76	10.3	5.13	0.96	78.29	988.73	1	not over five day
369	10.94	0.8	6.83	0.73	70.57	985.67	4	over five day
370	10.94	0.05	1.71	0.99	83.57	986.96	2	over five day
371	8.77	0.27	2.83	0.84	69.71	989.84	2	over five day
372	10.87	1.85	4.83	0.53	69.14	984.04	0	over five day
373	16.7	2.8	1.93	0.54	86.86	982.06	0	over five day
374	18.14	2.02	2.41	0.97	82.29	980.63	0	over five day
375	10.69	3.88	0.03	0.64	88.86	982.19	0	not over five day
376	14.26	3.57	1.5	0.71	88.29	984.83	0	not over five day
377	21.49	0.07	3.37	0.67	80.43	979.57	1	not over five day
378	16.63	3.42	2.17	0.61	85.29	986.29	0	not over five day
379	24.07	0.01	4.26	1.04	74.57	975.56	1	not over five day
380	14.97	5.04	1.81	0.96	83.43	983.5	1	not over five day
381	19.23	0.04	7.1	0.97	66.29	978.9	1	not over five day
382	19.64	8.14	2.29	0.81	80	981.29	0	not over five day
383	23.36	8.77	1.36	0.66	85.57	976.11	0	not over five day
384	23.33	22	0.97	0.59	92.71	974.73	1	not over five day
385	23.67	1.8	4.93	0.9	79.14	976.41	1	not over five day
386	23.19	12.67	0.23	0.61	95.43	973.07	3	not over five day
387	25.76	19.47	2.56	0.51	91.43	972.31	3	not over five day
388	25.79	7.67	3.47	0.79	87.29	973.96	13	not over five day
389	26.83	14.01	4.8	0.8	83.29	973.27	10	not over five day
390	28.14	1.98	9.43	0.77	79.86	972.16	25	not over five day
391	27.51	6.61	4.91	0.83	83.71	972.27	17	not over five day
392	27.9	4.84	4.03	0.8	83	969.44	24	over five day
393	25.09	1.75	3.13	1.23	79.43	967.87	22	over five day
394	27.6	2.64	7.04	0.66	81.71	967.73	21	over five day
395	25.4	17.34	1.01	0.73	92.43	971.86	28	over five day
396	26.27	1.38	9.37	0.73	80.86	976.83	26	over five day
397	27.5	4.61	8.29	0.96	75.71	969.84	13	over five day
398	26.06	6.24	2.43	0.74	90.14	972.21	14	over five day
399	27.33	3.74	5.11	0.87	82.43	970.76	9	over five day
400	25.03	4.14	4.53	0.66	83.43	972.59	16	over five day
401	25.56	9.71	3.74	0.66	90.43	976.01	23	not over five day
402	24.76	2.54	6.84	0.73	83	977.24	21	not over five day
403	24.01	17.5	6.53	0.8	81.57	978.81	14	not over five day
404	24.83	2.18	3.59	0.66	87.57	974.07	18	not over five day
405	23.84	9.22	2.96	0.74	85	977.97	26	over five day
406	22.13	4.02	1.07	0.84	86.29	980.29	16	not over five day
407	19.67	0	10.06	0.8	71.43	981.8	23	not over five day
408	21.81	0	7.26	0.8	76.29	978.33	17	not over five day
409	20	1.42	1.64	0.77	87.29	984.3	6	not over five day
410	20.39	0	4.64	0.69	82	983.46	5	not over five day
411	16.73	4.91	0.89	0.74	92.29	983.11	5	not over five day
412	20.79	0.38	3.14	0.71	89.86	981.96	2	not over five day
413	14.17	0.02	4.64	1.11	74.29	986.64	14	not over five day
414	12.94	5.32	1.16	0.94	84.86	985.99	4	not over five day
415	12.44	13.32	0.54	0.71	90	984.49	3	not over five day
416	8.54	2.78	5.53	1.24	66.86	989.43	4	not over five day
417	13.11	2.34	0.03	0.74	91.43	985.83	1	not over five day
418	12.56	0.12	3.31	0.93	82.43	990.19	2	not over five day
419	14.11	6.84	1.57	0.79	87.14	985.26	1	not over five day
420	10.3	5.52	1.47	0.94	86.57	983.5	1	not over five day
421	6.03	8.37	1.37	1.47	77.71	989.46	0	over five day
422	8.06	21.25	2.23	0.81	82.57	988.94	3	over five day
423	5.66	2.65	3.11	1.29	72.71	990.33	0	over five day
424	13.61	2.81	4.71	0.86	80.71	981.99	2	over five day
425	9.99	0.14	3.29	0.94	62.71	988.69	1	over five day
426	9.86	2.62	1.8	0.66	88.14	990.83	1	over five day
427	14.79	0	8.04	0.63	73.71	985.16	0	not over five day
428	11.8	9.68	0.19	0.91	88.14	982.34	0	not over five day
429	14.77	21.12	0.07	0.57	96.14	980.23	0	not over five day
430	14.19	14.84	3.7	1.07	78.43	984.34	0	not over five day
431	17.51	3.88	2.87	0.7	82.71	982.24	0	not over five day
432	22.44	5.44	2.24	0.9	86.14	976.93	0	not over five day
433	21.03	18.72	0.1	0.76	96.86	974.71	0	not over five day
434	21.67	11.62	1.61	0.81	90.14	977.36	0	not over five day
435	22.09	16.37	2.84	0.8	83.14	976.67	1	not over five day
436	24.94	3.34	3.54	0.91	83.86	976.1	1	not over five day
437	24.17	9.48	4.4	0.74	80.86	976.47	0	not over five day
438	21.93	9.58	1.79	0.77	84.86	975.99	10	not over five day
439	25.54	4.32	3.03	0.73	87.57	973.94	10	not over five day
440	27.34	5	5.09	0.97	84.71	972.81	13	not over five day
441	26.3	17.5	4.74	0.7	87.57	972.44	25	not over five day
442	26.26	12.15	2.7	0.7	91.14	972.59	44	not over five day
443	28.76	0	10.36	0.93	77.57	974.43	35	not over five day
444	27.51	2.55	6.71	0.89	83.86	975.04	35	not over five day
445	27.47	7.15	6	0.84	82.86	970.5	27	over five day
446	26.67	19.08	4.39	0.83	90.57	971.19	21	over five day
447	27.61	6.81	8.04	0.7	81.86	974.41	21	over five day
448	28.79	0.07	9.34	0.79	77.14	973.73	23	over five day
449	27.43	2.8	6.16	0.91	83.14	971.3	18	over five day
450	26.21	15	2.59	0.63	94	968.3	18	over five day
451	27.19	5.38	4.8	0.87	85	967.56	25	over five day
452	26.99	10.84	5.24	0.69	89.43	971.43	18	over five day
453	24.93	17.28	4.06	0.63	86.14	971.26	30	over five day
454	26.2	4.41	4	0.63	88.71	973.51	15	not over five day
455	25.46	0.2	2.47	1.07	79.43	973.69	15	not over five day
456	24.47	0	8.3	0.9	76.43	978.09	25	not over five day
457	24.3	8.44	3.9	0.93	86.43	971.9	28	not over five day
458	23.41	7.55	1.49	0.93	89.57	975.9	24	over five day
459	21.57	3.45	2.51	1.11	82	980.2	22	not over five day
460	24.23	15.38	1.21	0.93	90.14	974.39	17	not over five day
461	22.51	4.3	3.57	0.77	89.14	982.14	15	not over five day
462	17.33	0	4.4	0.94	82.43	984.49	9	not over five day
463	16.56	1.9	2.19	0.99	86.57	984.91	8	not over five day
464	21.46	9	3.56	0.57	91.43	980.94	10	not over five day
465	12.04	18.48	1.13	1.01	92	984.37	2	not over five day
466	13.13	0.01	7.16	0.84	81.71	988.41	4	not over five day
467	13.04	0	7.3	0.96	77.29	984.17	3	not over five day
468	12.2	0	6.59	1.14	75.57	986.91	3	not over five day
469	15.59	4.48	3.67	0.7	85.29	984.33	4	not over five day
470	10.86	0	6.96	1.2	72.14	988.86	3	not over five day
471	16.84	0.87	4.21	0.8	86	982.5	3	not over five day
472	10.44	3.27	2.07	1.01	88.14	984.46	2	not over five day
473	10.17	0.27	2.14	0.94	78.14	989.16	2	over five day
474	11.89	0	7.01	0.63	77.29	988.03	2	over five day
475	12.8	0.9	4.11	0.97	84	985.37	1	over five day
476	10.24	0.25	3.49	1.13	67.86	986.93	2	over five day
477	14.14	0	9.24	0.66	74.43	987.66	1	over five day
478	12.1	4.35	2.41	1.19	86.14	984.33	1	not over five day
479	13.4	0.81	3.1	0.61	74.71	983.1	1	not over five day
480	13.29	14.95	0	0.63	93.14	980.96	0	not over five day
481	14.13	6.65	0	0.64	96.29	982.2	0	not over five day
482	16.5	5.01	2.74	1.2	86.29	982.29	0	not over five day
483	16.67	5.22	5.57	1.46	77.71	984.61	1	not over five day
484	20.69	0.15	5.34	1.1	78.71	979.26	2	not over five day
485	18.9	1.34	1.09	1.41	86.71	978.49	0	not over five day
486	20.86	10.15	2.13	1.26	87.71	976.43	0	not over five day
487	19.6	2.92	4.77	1.21	82.57	978.77	0	not over five day
488	23.14	7.24	3.13	0.8	87.29	978.5	0	not over five day
489	23.36	4.28	5.57	0.91	84.86	977.37	2	not over five day
490	22.5	6.47	3.56	0.96	87.71	975.63	5	not over five day
491	22.66	5.71	3.04	1.2	83.86	975.16	8	not over five day
492	25.57	26.74	4.23	0.97	86.14	970.77	19	not over five day
493	27.44	1.54	7.86	1.44	86	974.49	34	not over five day
494	24.07	34.9	0.99	0.8	96.43	971.99	33	not over five day
495	26.36	6.55	2.34	1.19	91	971.64	53	not over five day
496	26.13	7.34	4.01	0.96	89.86	973.89	40	not over five day
497	25.99	6.61	4.53	1.19	91.71	975.07	30	over five day
498	27.93	0.5	10.19	1.29	79.43	975.41	33	over five day
499	26.4	3.51	7.11	1.09	87	976.1	38	over five day
500	29.04	4.38	9.76	1.1	77.29	969.13	34	over five day
501	27.4	16.64	5.9	1.13	88.86	968	34	over five day
502	28.37	0.12	8.34	1.39	82.43	972.16	27	over five day
503	28.13	0.08	10.13	1.27	80.86	974.34	21	over five day
504	27.26	12.97	6.11	1.16	84.14	972.56	12	over five day
505	27.06	1.47	6.97	1.14	84.14	973.96	16	over five day
506	27.16	0.45	4.99	1.1	84.71	974.41	23	not over five day
507	26.44	0	8.29	1.43	75.29	976.27	18	not over five day
508	26.64	2.32	8.47	0.91	81.71	976.14	19	not over five day
509	27.29	1.77	8.7	0.93	82	977.43	24	not over five day
510	25.97	1.02	6.87	1.37	82.86	979.64	23	over five day
511	22.97	1.47	4.67	2.29	77.57	977.6	24	not over five day
512	18.77	1.44	1.94	2.04	80.86	980.33	20	not over five day
513	18.74	0	9.56	1.37	67.86	983.21	15	not over five day
514	17.29	0	8.29	1.76	63.71	985.31	7	not over five day
515	19.8	1.22	1.56	0.96	83.14	982.34	6	not over five day
516	18.6	2.95	1.64	1.39	87	980.91	1	not over five day
517	10.71	4.47	0.04	1.69	83.57	987.51	7	not over five day
518	15.33	0.04	2.24	1.6	84.14	985	1	not over five day
519	11.81	0.01	6.87	1.81	63.14	985.61	2	not over five day
520	10.11	1.48	2.06	1.61	77.14	987.31	1	not over five day
521	9.64	0	7.91	1.77	55.57	989.8	2	not over five day
522	11.4	0.07	5.51	1.37	71.57	987.34	1	not over five day
523	12.89	15.01	3.13	1.17	83	983.03	1	not over five day
524	6.44	10.68	5.26	1.66	59.43	990.19	0	not over five day
525	13.4	0	6.06	0.83	75.43	981.86	1	over five day
526	10.09	0.94	0.97	1.84	80.57	982.54	0	over five day
527	3.24	2.92	1.66	2.34	70.14	990.06	0	over five day
528	7.63	0	4.1	1.41	60.86	986.89	1	over five day
529	14	0	6.81	1.06	70.14	984.16	0	over five day
530	14.16	4.68	0.67	1.31	83.14	983.2	0	over five day
531	18.89	0.78	5.14	1.34	77.71	978.61	0	not over five day
532	13.11	2.3	4.97	1.7	74.71	984.83	0	not over five day
533	17.97	1.25	4.17	1.37	78.71	980.71	1	not over five day
534	15.4	4.18	5.84	1.51	67.86	982.34	0	not over five day
535	18.63	0.98	5.54	0.99	80.71	980.73	2	not over five day
536	18.76	0.35	7.69	1.57	69.71	981.3	2	not over five day
537	19.47	3.18	3.16	1.2	79.14	978.76	1	not over five day
538	19.53	0.25	5.01	0.94	75.71	980	3	not over five day
539	21.21	1.54	0.29	1.11	85.14	978.66	1	not over five day
540	23.99	0.85	2.16	1.09	81.14	978.94	3	not over five day
541	22.24	8.25	1.5	1	87.57	977.49	2	not over five day
542	27.16	0.37	9.34	1.37	77.29	973.49	16	not over five day
543	27.84	0.51	8.84	1.56	74	974.47	17	not over five day
544	26.13	12.12	3.7	0.91	83.14	975.56	27	not over five day
545	25.13	26.84	1.14	0.66	90	971.43	27	not over five day
546	24.24	2.21	3.56	0.9	81.71	968.39	35	not over five day
547	26.24	6.9	3.03	1.2	86.86	970.94	30	not over five day
548	27.91	0.47	7.44	1.2	78.86	972.36	43	not over five day
549	26.86	5.85	3.86	0.99	85.71	968.81	38	over five day
550	27.31	1.64	7.73	1.4	80.14	971.24	39	over five day
551	28.34	2.01	8.14	1.06	77.14	970.01	56	over five day
552	27.3	2.34	8.04	0.91	81	971.81	44	over five day
553	26.66	2.91	4.54	0.91	85.14	970.74	53	over five day
554	27.4	11.5	9.59	1.07	79.43	969.5	44	over five day
555	27	1.78	4.16	1.2	86.86	966.54	28	over five day
556	26.3	14.62	4.34	1.47	87.57	967.11	36	over five day
557	25.23	7.25	2.13	1.09	89	971.87	35	over five day
558	25.74	6.97	3.66	1.34	84.86	973.39	18	not over five day
559	26.19	1.82	6.96	1.51	76.57	975.29	29	not over five day
560	26.73	3.5	6.19	0.66	83.71	978.3	29	not over five day
561	23.91	0.11	6.39	1.61	73.71	976.69	31	not over five day
562	20.69	0	10.01	1.66	62.43	980.8	40	over five day
563	19.79	0.88	2.7	1.11	79.86	982.51	26	not over five day
564	19.69	5.22	0.87	0.83	88.86	981.9	14	not over five day
565	19.83	3.24	3.47	1.36	77.29	983.4	14	not over five day
566	18.01	1.62	4.36	1.67	68.29	982.87	15	not over five day
567	19.29	0	5.53	1.11	82.86	983.69	11	not over five day
568	17.67	8.78	2.64	1	89.29	981.96	3	not over five day
569	14.73	0.52	4.74	1.5	82	985.51	5	not over five day
570	15.8	1.12	6.01	0.89	82.14	984.86	2	not over five day
571	14.04	1.84	2.26	2	83.43	985.34	6	not over five day
572	7.61	0.47	0.86	2.07	83.29	991	9	not over five day
573	14.26	0.05	4.26	0.94	80.57	984.86	3	not over five day
574	10.03	0.24	1	2.23	82.29	987.37	2	not over five day
575	7.17	0.61	1.43	2.1	82.29	991.77	7	not over five day
576	10.41	0.24	1.04	1.13	87.43	986.96	7	not over five day
577	10.73	0.1	1.11	1.43	83.29	986.9	1	not over five day
578	9.79	0.04	6.54	1.24	68.86	987.93	3	over five day
579	13.29	0	2.81	1.21	78.29	985.46	1	over five day
580	15.44	1.11	2.87	1.23	83.43	982.27	0	over five day
581	11.46	0.04	0.87	1.21	84.71	987.41	0	over five day
582	10.89	17.7	0.37	1.54	90.71	983.53	2	over five day
583	13.47	2.87	0.51	1.03	88	981.09	1	not over five day
584	12.93	28.5	1.24	0.93	91.57	980.46	1	not over five day
585	14.59	0.64	2.16	0.97	75.14	984.03	0	not over five day
586	17.39	6.78	0.79	1.31	85.29	980.44	1	not over five day
587	18.06	11.21	2.96	1.07	86.86	980.61	0	not over five day
588	17.4	0.82	2.13	0.99	88.57	981.44	2	not over five day
589	19.64	2.52	1.86	1.13	87	978.07	2	not over five day
590	19.6	11.65	1.86	0.66	92.29	976.26	1	not over five day
591	22.69	10.9	2.51	0.89	90.57	976.33	1	not over five day
592	19.91	12.42	1.14	0.96	88	977.56	1	not over five day
593	20.94	5.2	2.96	0.63	86.57	976.23	3	not over five day
594	26.7	2.65	3.79	1.04	83.86	972.69	5	not over five day
595	22.97	13.41	0.57	0.96	89.14	975.8	11	not over five day
596	23.93	26.28	0.47	0.99	91.14	974.34	16	not over five day
597	26.2	2.48	4.07	1.33	86	973.76	40	not over five day
598	24.11	28.1	3.04	0.9	90	970.51	28	not over five day
599	27.66	4.7	3.79	1.37	82.29	972.04	34	not over five day
600	27.07	10.91	4.56	0.91	87.43	969.36	37	not over five day
601	27.37	7.7	3.16	1.06	87.14	969.99	46	over five day
602	26.6	7.58	0.99	1.26	86.29	970.64	42	over five day
603	28.54	0.34	6.9	1.29	81.57	969.07	63	over five day
604	27.84	0.5	6.14	1.27	81.29	972.17	44	over five day
605	27.19	1.11	5.54	0.91	79.43	971.57	41	over five day
606	28.74	1.9	7.33	1.17	78.86	966.01	45	over five day
607	26.56	10.24	5.8	1	87.57	968.63	28	over five day
608	27.49	7.58	7.69	1.46	78.14	970.46	22	over five day
609	26.61	8.5	6.56	1.13	83.57	973.93	22	over five day
610	26.11	4.25	7.09	1.16	83.14	971.94	24	not over five day
611	27.14	1.64	7.34	0.8	83.29	974.81	26	not over five day
612	25.94	0	10.29	2.23	59	976.54	32	not over five day
613	21.86	0	10.53	1.39	67	982.4	28	not over five day
614	25.64	0	8.6	1.04	71.86	977.46	32	over five day
615	25.13	0.72	6.4	1.21	75.86	980.06	27	not over five day
616	21.49	0	7.51	1.8	66.14	984.4	22	not over five day
617	18.8	0.25	3.91	1.14	75.57	981.26	11	not over five day
618	18.57	0.12	7.47	1.46	71.43	982.56	11	not over five day
619	17.69	0	9.73	1.7	59.86	981.84	9	not over five day
620	17.26	0	9.47	1.4	68.86	982.33	7	not over five day
621	15.09	0	7.19	1.47	69.71	984.21	8	not over five day
622	12.67	0	3.81	1.81	76	988.07	0	not over five day
623	10.17	0	7.93	2.23	45.57	990.77	0	not over five day
624	11.61	0.47	8.01	1	67.43	985.67	3	not over five day
625	14.31	0.05	1.43	1.51	77.71	984.36	2	not over five day
626	12.53	0.18	4.41	1.3	79.14	984.11	4	not over five day
627	15.66	0	3.6	1.43	57.14	988	2	not over five day
628	14.29	0	3.23	2.16	76.43	988.61	2	not over five day
629	9.07	0	3.53	1.69	63.29	987.27	2	not over five day
630	14.33	3.35	1.59	0.96	75.57	984.17	2	over five day
631	8.11	0.02	0.44	1.37	80.86	981.8	2	over five day
632	11.24	4.11	2.2	0.6	83.57	983.01	0	over five day
633	14.1	15.37	0.67	1.96	78.14	984.93	0	over five day
634	13.23	0	0	1.81	81.43	985.4	3	over five day
635	19.21	2.05	0.43	1.31	87.29	983.4	1	not over five day
636	15.5	3.94	4.2	1.24	65.71	989.94	2	not over five day
637	15.24	4.84	0.99	1.26	81.71	983.5	0	not over five day
638	17.9	9.82	4.16	1.54	74.43	982.41	2	not over five day
639	18.1	5.95	1.11	0.99	83	980.96	0	not over five day
640	12.23	19.98	3.13	0.49	82.14	981.44	0	not over five day
641	16.03	1.44	3.5	1.71	79.29	979.19	2	not over five day
642	19.01	0	4.51	0.61	79.57	982.89	4	not over five day
643	17.83	6.42	1.67	0.76	82	977.23	2	not over five day
644	22.76	0.24	5.6	1.94	79.29	973.26	2	not over five day
645	27.8	0	1.8	1.21	84.57	971.96	4	not over five day
646	25.41	1.77	3.47	1.61	82.43	973.11	3	not over five day
647	24.33	19.14	3.7	1.03	83	974.73	9	not over five day
648	24.16	12.72	2.81	0.93	82.43	973.07	12	not over five day
649	25.33	8.8	4.01	0.6	78	971.29	30	not over five day
650	26.09	15.74	3.86	0.94	83.14	967.66	36	not over five day
651	27.64	1.17	0.14	1.19	91	970.67	40	not over five day
652	28.2	6.07	3.73	1.06	86	972	51	not over five day
653	27.4	1.91	8.24	1.3	78	974.74	64	over five day
654	28.17	0	7.17	1.37	77.71	974.73	53	over five day
655	28.94	0.01	6.8	1.31	72.29	971.17	59	over five day
656	29.53	0	5.74	0.87	80.57	970.26	40	over five day
657	27.34	6.98	6.11	1.01	77.86	971.83	30	over five day
658	27.66	2.32	5.61	1.07	80	968.03	24	over five day
659	26.9	6.47	6.37	1.66	78.14	970.16	21	over five day
660	26.73	3.12	1.19	0.74	87	972.91	15	over five day
661	26.74	0.91	5.9	0.8	81.29	974.11	14	over five day
662	26.2	5.85	3.77	1.13	81.43	971.59	25	not over five day
663	25.31	14.92	7.59	0.97	80.43	976.8	14	not over five day
664	25.04	2.55	9.53	0.7	75.71	978.53	17	not over five day
665	22.57	5.3	6.63	1.31	80.57	977.04	12	not over five day
666	23.93	1.58	4.99	1.46	82	977	22	over five day
667	20.11	0	3.94	1.5	70.43	981.06	14	not over five day
668	21.83	0	5.11	1.26	74.71	981.87	17	not over five day
669	19.03	0	6.2	1.54	70	984.89	22	not over five day
670	20.54	0.4	4.21	1.39	72.86	984.13	7	not over five day
671	19.84	0	5.74	0.79	77.71	979.81	2	not over five day
672	17.13	0.28	0.91	1.3	84.57	980.34	2	not over five day
673	22.06	0.04	3.14	2.06	77.71	988.66	3	not over five day
674	13.66	0	7.69	0.84	73.86	983.49	5	not over five day
675	11.09	0	4.39	2.27	61.14	986.93	3	not over five day
676	14.11	0.01	3.64	1.97	67.14	988.53	2	not over five day
677	6.06	2.34	7.66	1.77	43.29	991.16	2	not over five day
678	12.97	1.14	2.41	1.16	56.29	987.2	1	not over five day
679	7.96	0	1.46	1.14	81.43	984.59	0	not over five day
680	6.69	0	3.23	1.7	67	988.2	1	not over five day
681	7.63	0	4.83	0.93	78.71	980.31	3	not over five day
682	12.81	0	0.76	2.33	79.29	985.46	0	over five day
683	13.36	0	4.68	1.11	75.71	985.3	2	over five day
684	15.7	0	4.49	1.36	75.43	989.31	3	over five day
685	14.47	9.58	2.49	1.21	69.29	985.11	0	over five day
686	14.14	0.1	1.74	1.83	82.86	985.51	0	over five day
687	16.64	0.97	0.56	1.6	83.86	984.47	2	not over five day
688	14.81	6.05	3.11	0.74	83.14	983.14	5	not over five day
689	16.94	0.05	2.91	1.56	80.57	983.07	1	not over five day
690	20.07	0.04	2.13	0.91	83.57	977.87	3	not over five day
691	16.6	0.24	2.7	0.89	87.71	978.97	2	not over five day
692	23.71	0.11	3.43	0.73	82.29	977.43	2	not over five day
693	18.5	0.45	2.29	1.36	82	975.56	4	not over five day
694	20.96	2.52	1.43	1.44	82.29	981.77	2	not over five day
695	21.16	4.12	0.97	1	85.57	975.89	3	not over five day
696	20.69	8.04	2.96	0.93	87.57	975.96	4	not over five day
697	23.3	7.02	3.41	1.11	85.14	976.2	5	not over five day
698	26.76	0.15	3.53	1.83	75.14	979	5	not over five day
699	26.36	6.85	2.67	0.84	86.14	975.37	6	not over five day
700	25.4	12.28	0.16	0.77	90.86	975.2	13	not over five day
701	24.26	21.52	0.19	0.93	91.14	971.9	37	not over five day
702	26.74	0.35	2.11	0.76	87.71	970.27	50	not over five day
703	28.74	0.94	4.46	0.97	84.86	973.91	19	not over five day
704	26.41	6.48	7.43	0.99	76.86	973.86	39	not over five day
705	27.24	2.05	7.19	1.26	77.86	973.7	46	over five day
706	28	0.88	6.5	1.21	77.71	967.3	35	over five day
707	28.57	0.27	3.26	1.67	83.57	966.53	28	over five day
708	28.06	3.5	7.86	1.29	78.29	968.71	28	over five day
709	28.34	8.05	6.17	1.04	81	973.11	22	over five day
710	27.61	13.42	5.86	0.93	80.57	971.91	16	over five day
711	27.23	4.35	8.56	0.71	78.43	969.74	23	over five day
712	27	1.44	7.26	0.89	78.14	971.09	22	over five day
713	27.83	0.47	5.43	0.91	83.86	974.99	14	over five day
714	27.77	0.07	5.03	0.64	83	972.29	28	not over five day
715	28	11.7	2.13	1.63	86.14	977.34	22	not over five day
716	26.91	0.01	5.46	1.43	74.71	977.53	32	not over five day
717	26.99	1.01	9.87	0.79	72.14	977.74	35	not over five day
718	26.86	3.07	7.37	1.21	71.43	977.53	31	over five day
719	26.06	4.82	5.33	0.74	73.29	979.01	17	not over five day
720	21.36	0.17	4.4	0.51	81.43	981.04	17	not over five day
721	16.57	0.24	4.7	0.69	82.29	982.71	11	not over five day
722	19.36	0.77	7.33	1.96	68.29	983.03	13	not over five day
723	20.19	4.94	8.69	1.24	60	982.57	8	not over five day
724	13.4	0.42	7.2	0.94	66.71	984.07	3	not over five day
725	16.2	0.05	0.77	0.87	86.29	980.74	3	not over five day
726	12.61	0.04	0.17	1.1	89	981.4	5	not over five day
727	10.59	0	2.29	1.69	75.71	987.2	3	not over five day
728	13.47	0	2.24	1.61	82.71	986.84	5	not over five day
729	13.8	0.6	6.43	1.74	65.86	990.34	3	not over five day
730	11.37	5.2	8.87	0.84	69.57	985.47	4	not over five day
731	7.68	0.04	7.68	0.96	77.4	988.18	4	not over five day
